# Supplementary material for: Analysis of β-globin Chromatin Micro-Environment Using a Novel 3C Variant, 4Cv
Source: PLoS One. 2010 Sep 29;5(9):e13045. doi: 10.1371/journal.pone.0013045 (PMC2947503; doi:10.1371/journal.pone.0013045)
Supplement: Table S1 — Regions associated with Hbb-b1 as assayed by 4Cv in liver and brain tissue. (0.06 MB XLS) [file pone.0013045.s001.xls]

## Sheet: Sheet1
Supplementary Table 1. Regions associated with Hbb-b1 as assayed by 4Cv in liver and brain tissue.
Chromosome	Position	Tissue
1	18825664	Brain
1	27622501	Liver
1	97475186	Liver
1	97475187	Liver
1	97475268	Liver
1	132809152	Liver
1	182414916	Brain
2	90491723	Brain
3	3398612	Liver
3	84609716	Liver
3	84610269	Liver
3	84610269	Liver
3	84610269	Liver
4	81698492	Brain
4	132754841	Liver
6	38965186	Liver
6	38965828	Liver
6	42216623	Liver
6	48811533	Liver
7	31187935	Brain
7	40775769	Brain
7	49303370	Liver
7	59200776	Brain
7	61164714	Liver
7	61612824	Liver
7	61712455	Liver
7	61712455	Liver
7	61712455	Liver
7	62754364	Liver
7	64291176	Brain
7	85536129	Brain
7	89408156	Liver
7	90221836	Brain
7	92320850	Liver
7	101526440	Liver
7	101549150	Liver
7	102310168	Liver
7	102310168	Liver
7	102447011	Liver
7	102449430	Brain
7	102455949	Brain
7	102585829	Liver
7	102623627	Brain
7	102912414	Liver
7	102946395	Liver
7	103005586	Brain
7	103249352	Brain
7	103448679	Liver
7	103556052	Liver
7	103625525	Liver
7	103662670	Brain
7	103682495	Liver
7	103682548	Brain
7	103694800	Liver
7	103694800	Liver
7	103721771	Brain
7	103735736	Liver
7	103737072	Brain
7	103756222	Brain
7	103779581	Brain
7	103781876	Liver
7	103818749	Brain
7	103969773	Liver
7	103969773	Brain
7	104111314	Liver
7	104162787	Liver
7	104189592	Liver
7	104322780	Liver
7	104356308	Liver
7	104454503	Brain
7	104581576	Liver
7	104782310	Brain
7	105150714	Brain
7	105156249	Liver
7	105250716	Brain
7	107832868	Brain
7	107832868	Brain
7	108122184	Brain
7	110855055	Liver
7	110855055	Liver
7	111100865	Liver
7	115819211	Liver
7	127017563	Liver
7	137848259	Liver
7	137848487	Liver
7	137848494	Liver
7	141893295	Liver
8	16198483	Liver
8	47635891	Liver
8	47635901	Liver
9	27076217	Brain
10	112113712	Liver
10	112113712	Liver
10	112113713	Liver
11	66591527	Brain
11	96307643	Liver
11	97776286	Liver
11	99409819	Liver
15	45513889	Brain
15	46184102	Brain
15	52452808	Liver
15	89064341	Liver
16	7467176	Brain
17	50303589	Brain
X	156347896	Liver
X	159223925	Liver
X	160058634	Brain
